# Supplementary material for: RNA N6-Methyladenosine (m6A) Methyltransferase-like 3 Facilitates Tumorigenesis and Cisplatin Resistance of Arecoline-Exposed Oral Carcinoma
Source: Cells. 2022 Nov 14;11(22):3605. doi: 10.3390/cells11223605 (PMC9688745; doi:10.3390/cells11223605)
Supplement: Supplementary file 1 [file cells-11-03605-s001.zip]

Archive with 1 entries (1 files):
- cells-1992283-supplementary.pdf
